# Supplementary material for: Possible Factors Concerning the Crossing of Formosan Ferret-Badger Rabies over the Daan River in Miaoli County, Taiwan
Source: Animals (Basel). 2025 Jan 23;15(3):319. doi: 10.3390/ani15030319 (PMC11815885; doi:10.3390/ani15030319)
Supplement: Supplementary file 1 [file animals-15-00319-s001.zip]

Archive with 1 entries (1 files):
- animals-3382759-supplementary.xlsx
