# Supplementary material for: Possible Factors Concerning the Crossing of Formosan Ferret-Badger Rabies over the Daan River in Miaoli County, Taiwan
Source: Animals (Basel). 2025 Jan 23;15(3):319. doi: 10.3390/ani15030319 (PMC11815885; doi:10.3390/ani15030319)
Supplement: Supplementary file 1 [file animals-15-00319-s001.zip › animals-3382759-supplementary.xlsx]

## Sheet: Database
Year	Month	Township	Altitude (meter)	Page in TaiRON		https://roadkill.tw/data/query?ft=taxonbioidplus%3A9113&order=place&sort=desc&page=28
2011	Mar	泰安鄉 (Taian)	1755	19
2011	Oct	獅潭鄉 (Shihtan)	414	16
2011	Oct	頭屋鄉 (Touwu)	123	6
2012	Oct	卓蘭鎮 (Zhuolan)	479	28
2013	Sep	三灣鄉 (Sanwan)	120	33
2013	Sep	三灣鄉 (Sanwan)	120	34
2013	Nov	三灣鄉 (Sanwan)	120	34
2013	May	大湖鄉 (Dahu)	461	22
2013	Oct	公館鄉 (Gongguan)	247	29
2013	Oct	公館鄉 (Gongguan)	247	29
2013	Nov	南庄鄉 (Nanzhuang)	866	25
2013	Nov	南庄鄉 (Nanzhuang)	866	25
2013	Jun	後龍鎮 (Houlung)	26	21
2013	Oct	泰安鄉 (Taian)	1755	19
2014	Feb	三義鄉 (Sanyi)	376	32
2014	Nov	三義鄉 (Sanyi)	376	32
2014	Dec	三義鄉 (Sanyi)	376	32
2014	Mar	公館鄉 (Gongguan)	247	29
2014	Nov	卓蘭鎮 (Zhuolan)	479	28
2014	Nov	卓蘭鎮 (Zhuolan)	479	28
2014	Nov	卓蘭鎮 (Zhuolan)	479	28
2014	Nov	南庄鄉 (Nanzhuang)	866	25
2014	Nov	南庄鄉 (Nanzhuang)	866	25
2014	Sep	通宵鎮 (Tongxiao)	88	10
2014	Nov	通宵鎮 (Tongxiao)	88	11
2014	Nov	通宵鎮 (Tongxiao)	88	11
2014	Apr	頭份鎮 (Toufen)	49	8
2014	Aug	頭份鎮 (Toufen)	49	8
2015	Jan	三義鄉 (Sanyi)	376	32
2015	Feb	三義鄉 (Sanyi)	376	32
2015	Nov	三義鄉 (Sanyi)	376	32
2015	Dec	三灣鄉 (Sanwan)	120	34
2015	Oct	大湖鄉 (Dahu)	461	22
2015	Nov	大湖鄉 (Dahu)	461	22
2015	Dec	大湖鄉 (Dahu)	461	22
2015	Nov	竹南鎮 (Chu'nan)	19	16
2015	Dec	西湖鄉 (Hsihu)	95	13
2015	Apr	卓蘭鎮 (Zhuolan)	479	28
2015	Dec	南庄鄉 (Nanzhuang)	866	25
2015	Mar	苑裡鎮 (Yuanli)	110	15
2015	Nov	苑裡鎮 (Yuanli)	110	15
2015	Nov	苑裡鎮 (Yuanli)	110	15
2015	May	苗栗市 (Miaoli City)	79	15
2015	Jun	通宵鎮 (Tongxiao)	88	11
2015	Dec	獅潭鄉 (Shihtan)	414	16
2015	Dec	獅潭鄉 (Shihtan)	414	16
2016	Dec	三義鄉 (Sanyi)	376	32
2016	Dec	三義鄉 (Sanyi)	376	32
2016	Dec	三義鄉 (Sanyi)	376	32
2016	May	三灣鄉 (Sanwan)	120	34
2016	Nov	三灣鄉 (Sanwan)	120	34
2016	Oct	大湖鄉 (Dahu)	461	22
2016	Nov	大湖鄉 (Dahu)	461	22
2016	Jul	公館鄉 (Gongguan)	247	29
2016	Oct	公館鄉 (Gongguan)	247	29
2016	Nov	公館鄉 (Gongguan)	247	30
2016	Dec	公館鄉 (Gongguan)	247	30
2016	Jun	西湖鄉 (Hsihu)	95	13
2016	May	卓蘭鎮 (Zhuolan)	479	28
2016	Feb	南庄鄉 (Nanzhuang)	866	25
2016	Feb	南庄鄉 (Nanzhuang)	866	25
2016	Apr	南庄鄉 (Nanzhuang)	866	26
2016	May	南庄鄉 (Nanzhuang)	866	25
2016	May	南庄鄉 (Nanzhuang)	866	26
2016	Oct	南庄鄉 (Nanzhuang)	866	26
2016	Nov	南庄鄉 (Nanzhuang)	866	26
2016	Nov	南庄鄉 (Nanzhuang)	866	26
2016	Nov	南庄鄉 (Nanzhuang)	866	26
2016	Nov	南庄鄉 (Nanzhuang)	866	26
2016	Nov	南庄鄉 (Nanzhuang)	866	26
2016	Nov	南庄鄉 (Nanzhuang)	866	26
2016	Nov	南庄鄉 (Nanzhuang)	866	26
2016	Jan	泰安鄉 (Taian)	1755	19
2016	Nov	通宵鎮 (Tongxiao)	88	11
2016	Sep	獅潭鄉 (Shihtan)	414	16
2016	Nov	獅潭鄉 (Shihtan)	414	17
2016	Feb	銅鑼鄉 (Tonluo)	272	9
2017	Jan	公館鄉 (Gongguan)	247	29
2017	Feb	三義鄉 (Sanyi)	376	32
2017	Mar	三義鄉 (Sanyi)	376	32
2017	Oct	三義鄉 (Sanyi)	376	32
2017	Dec	三義鄉 (Sanyi)	376	33
2017	Sep	三灣鄉 (Sanwan)	120	34
2017	Sep	三灣鄉 (Sanwan)	120	34
2017	Apr	大湖鄉 (Dahu)	461	23
2017	Apr	大湖鄉 (Dahu)	461	23
2017	Sep	大湖鄉 (Dahu)	461	23
2017	Oct	大湖鄉 (Dahu)	461	23
2017	Oct	大湖鄉 (Dahu)	461	23
2017	Oct	大湖鄉 (Dahu)	461	23
2017	Nov	大湖鄉 (Dahu)	461	23
2017	Nov	大湖鄉 (Dahu)	461	23
2017	Nov	大湖鄉 (Dahu)	461	23
2017	Jun	公館鄉 (Gongguan)	247	30
2017	Oct	公館鄉 (Gongguan)	247	30
2017	Oct	公館鄉 (Gongguan)	247	30
2017	Nov	公館鄉 (Gongguan)	247	30
2017	Nov	公館鄉 (Gongguan)	247	30
2017	Dec	公館鄉 (Gongguan)	247	30
2017	Dec	公館鄉 (Gongguan)	247	30
2017	Dec	公館鄉 (Gongguan)	247	30
2017	Nov	西湖鄉 (Hsihu)	95	13
2017	Oct	卓蘭鎮 (Zhuolan)	479	28
2017	Oct	卓蘭鎮 (Zhuolan)	479	28
2017	Oct	卓蘭鎮 (Zhuolan)	479	28
2017	Nov	南庄鄉 (Nanzhuang)	866	26
2017	Nov	南庄鄉 (Nanzhuang)	866	26
2017	Nov	南庄鄉 (Nanzhuang)	866	26
2017	Oct	苑裡鎮 (Yuanli)	110	15
2017	Nov	泰安鄉 (Taian)	1755	19
2017	Nov	泰安鄉 (Taian)	1755	19
2017	Nov	泰安鄉 (Taian)	1755	19
2017	Oct	通宵鎮 (Tongxiao)	88	11
2017	Dec	通宵鎮 (Tongxiao)	88	11
2017	Aug	獅潭鄉 (Shihtan)	414	17
2017	Aug	獅潭鄉 (Shihtan)	414	17
2017	Sep	獅潭鄉 (Shihtan)	414	17
2017	Nov	獅潭鄉 (Shihtan)	414	17
2017	Nov	獅潭鄉 (Shihtan)	414	17
2017	Sep	頭屋鄉 (Touwu)	123	6
2018	Dec	獅潭鄉 (Shihtan)	414	16
2018	Jan	三義鄉 (Sanyi)	376	33
2018	Jan	三義鄉 (Sanyi)	376	33
2018	Apr	三灣鄉 (Sanwan)	120	34
2018	Apr	三灣鄉 (Sanwan)	120	34
2018	Oct	三灣鄉 (Sanwan)	120	34
2018	Oct	三灣鄉 (Sanwan)	120	34
2018	Nov	三灣鄉 (Sanwan)	120	34
2018	Jan	大湖鄉 (Dahu)	461	23
2018	Jun	大湖鄉 (Dahu)	461	23
2018	Nov	大湖鄉 (Dahu)	461	23
2018	Dec	大湖鄉 (Dahu)	461	23
2018	Dec	大湖鄉 (Dahu)	461	23
2018	Nov	公館鄉 (Gongguan)	247	30
2018	Jun	竹南鎮 (Chu'nan)	19	16
2018	Oct	西湖鄉 (Hsihu)	95	13
2018	Feb	卓蘭鎮 (Zhuolan)	479	28
2018	Jul	卓蘭鎮 (Zhuolan)	479	28
2018	Mar	後龍鎮 (Houlung)	26	21
2018	Mar	後龍鎮 (Houlung)	26	21
2018	Feb	苑裡鎮 (Yuanli)	110	16
2018	Nov	苑裡鎮 (Yuanli)	110	16
2018	Jul	苗栗市 (Miaoli City)	79	15
2018	Mar	泰安鄉 (Taian)	1755	19
2018	Apr	通宵鎮 (Tongxiao)	88	11
2018	Apr	通宵鎮 (Tongxiao)	88	11
2018	Feb	獅潭鄉 (Shihtan)	414	17
2018	May	獅潭鄉 (Shihtan)	414	17
2018	Jul	獅潭鄉 (Shihtan)	414	17
2018	Oct	獅潭鄉 (Shihtan)	414	17
2018	Oct	獅潭鄉 (Shihtan)	414	17
2018	Oct	獅潭鄉 (Shihtan)	414	17
2018	Oct	獅潭鄉 (Shihtan)	414	17
2018	Dec	獅潭鄉 (Shihtan)	414	17
2018	Apr	銅鑼鄉 (Tonluo)	272	9
2018	Nov	頭份鎮 (Toufen)	49	8
2018	Oct	頭屋鄉 (Touwu)	123	7
2018	Oct	頭屋鄉 (Touwu)	123	7
2018	Nov	頭屋鄉 (Touwu)	123	7
2019	Apr	三義鄉 (Sanyi)	376	33
2019	Oct	三義鄉 (Sanyi)	376	33
2019	Nov	三義鄉 (Sanyi)	376	33
2019	Mar	三灣鄉 (Sanwan)	120	34
2019	Apr	三灣鄉 (Sanwan)	120	34
2019	Apr	三灣鄉 (Sanwan)	120	34
2019	Aug	三灣鄉 (Sanwan)	120	35
2019	Oct	三灣鄉 (Sanwan)	120	35
2019	Oct	三灣鄉 (Sanwan)	120	35
2019	Nov	三灣鄉 (Sanwan)	120	35
2019	Nov	三灣鄉 (Sanwan)	120	36
2019	Nov	大湖鄉 (Dahu)	461	23
2019	Dec	大湖鄉 (Dahu)	461	24
2019	Apr	公館鄉 (Gongguan)	247	30
2019	Aug	公館鄉 (Gongguan)	247	30
2019	Sep	公館鄉 (Gongguan)	247	30
2019	Oct	公館鄉 (Gongguan)	247	30
2019	Oct	公館鄉 (Gongguan)	247	31
2019	Nov	公館鄉 (Gongguan)	247	31
2019	Nov	公館鄉 (Gongguan)	247	31
2019	Oct	西湖鄉 (Hsihu)	95	13
2019	Nov	西湖鄉 (Hsihu)	95	13
2019	Nov	西湖鄉 (Hsihu)	95	13
2019	Sep	卓蘭鎮 (Zhuolan)	479	28
2019	Nov	卓蘭鎮 (Zhuolan)	479	28
2019	Nov	卓蘭鎮 (Zhuolan)	479	29
2019	Oct	南庄鄉 (Nanzhuang)	866	26
2019	Nov	南庄鄉 (Nanzhuang)	866	26
2019	Nov	苑裡鎮 (Yuanli)	110	16
2019	Apr	苗栗市 (Miaoli City)	79	15
2019	Dec	苗栗市 (Miaoli City)	79	15
2019	Oct	泰安鄉 (Taian)	1755	20
2019	Dec	泰安鄉 (Taian)	1755	20
2019	Jan	通宵鎮 (Tongxiao)	88	11
2019	Apr	通宵鎮 (Tongxiao)	88	11
2019	Oct	通宵鎮 (Tongxiao)	88	11
2019	Oct	通宵鎮 (Tongxiao)	88	11
2019	Oct	通宵鎮 (Tongxiao)	88	11
2019	Oct	通宵鎮 (Tongxiao)	88	11
2019	Oct	造橋鄉 (Zaoqiao)	54	10
2019	Oct	造橋鄉 (Zaoqiao)	54	10
2019	Mar	銅鑼鄉 (Tonluo)	272	9
2019	Apr	頭份鎮 (Toufen)	49	8
2019	May	頭份鎮 (Toufen)	49	8
2019	Oct	頭份鎮 (Toufen)	49	8
2019	Nov	頭份鎮 (Toufen)	49	8
2019	Apr	頭屋鄉 (Touwu)	123	7
2019	Apr	頭屋鄉 (Touwu)	123	7
2019	Oct	頭屋鄉 (Touwu)	123	7
2019	Nov	頭屋鄉 (Touwu)	123	7
2019	Nov	頭屋鄉 (Touwu)	123	7
2019	Nov	頭屋鄉 (Touwu)	123	7
2020	Apr	三義鄉 (Sanyi)	376	33
2020	Sep	三義鄉 (Sanyi)	376	33
2020	Oct	三義鄉 (Sanyi)	376	33
2020	Nov	三義鄉 (Sanyi)	376	33
2020	Nov	三義鄉 (Sanyi)	376	33
2020	Jan	三灣鄉 (Sanwan)	120	35
2020	Feb	三灣鄉 (Sanwan)	120	35
2020	May	三灣鄉 (Sanwan)	120	35
2020	May	三灣鄉 (Sanwan)	120	35
2020	Sep	三灣鄉 (Sanwan)	120	36
2020	Oct	三灣鄉 (Sanwan)	120	35
2020	Oct	三灣鄉 (Sanwan)	120	35
2020	Oct	三灣鄉 (Sanwan)	120	35
2020	Oct	三灣鄉 (Sanwan)	120	35
2020	Oct	三灣鄉 (Sanwan)	120	35
2020	Oct	三灣鄉 (Sanwan)	120	35
2020	Nov	三灣鄉 (Sanwan)	120	35
2020	Mar	大湖鄉 (Dahu)	461	24
2020	Mar	大湖鄉 (Dahu)	461	24
2020	Mar	大湖鄉 (Dahu)	461	24
2020	Sep	大湖鄉 (Dahu)	461	24
2020	Oct	大湖鄉 (Dahu)	461	24
2020	Oct	大湖鄉 (Dahu)	461	24
2020	Oct	大湖鄉 (Dahu)	461	24
2020	Oct	大湖鄉 (Dahu)	461	24
2020	Oct	大湖鄉 (Dahu)	461	24
2020	Oct	大湖鄉 (Dahu)	461	24
2020	Oct	大湖鄉 (Dahu)	461	24
2020	Nov	大湖鄉 (Dahu)	461	24
2020	Nov	大湖鄉 (Dahu)	461	24
2020	Nov	大湖鄉 (Dahu)	461	24
2020	Dec	大湖鄉 (Dahu)	461	25
2020	May	公館鄉 (Gongguan)	247	31
2020	Sep	公館鄉 (Gongguan)	247	31
2020	Oct	公館鄉 (Gongguan)	247	31
2020	Oct	公館鄉 (Gongguan)	247	31
2020	Nov	公館鄉 (Gongguan)	247	31
2020	Nov	公館鄉 (Gongguan)	247	31
2020	Nov	公館鄉 (Gongguan)	247	31
2020	Nov	公館鄉 (Gongguan)	247	31
2020	Mar	西湖鄉 (Hsihu)	95	14
2020	Apr	西湖鄉 (Hsihu)	95	14
2020	May	西湖鄉 (Hsihu)	95	14
2020	Sep	西湖鄉 (Hsihu)	95	14
2020	Oct	西湖鄉 (Hsihu)	95	14
2020	Oct	西湖鄉 (Hsihu)	95	14
2020	Oct	西湖鄉 (Hsihu)	95	14
2020	Nov	西湖鄉 (Hsihu)	95	14
2020	Mar	卓蘭鎮 (Zhuolan)	479	29
2020	Apr	卓蘭鎮 (Zhuolan)	479	29
2020	Apr	卓蘭鎮 (Zhuolan)	479	29
2020	Apr	卓蘭鎮 (Zhuolan)	479	29
2020	May	卓蘭鎮 (Zhuolan)	479	29
2020	Oct	卓蘭鎮 (Zhuolan)	479	29
2020	Oct	卓蘭鎮 (Zhuolan)	479	29
2020	Nov	卓蘭鎮 (Zhuolan)	479	29
2020	Sep	南庄鄉 (Nanzhuang)	866	27
2020	Sep	南庄鄉 (Nanzhuang)	866	27
2020	Oct	南庄鄉 (Nanzhuang)	866	27
2020	Oct	南庄鄉 (Nanzhuang)	866	27
2020	Oct	南庄鄉 (Nanzhuang)	866	27
2020	Oct	南庄鄉 (Nanzhuang)	866	27
2020	Nov	南庄鄉 (Nanzhuang)	866	27
2020	Nov	南庄鄉 (Nanzhuang)	866	27
2020	Nov	南庄鄉 (Nanzhuang)	866	27
2020	Nov	南庄鄉 (Nanzhuang)	866	27
2020	Nov	南庄鄉 (Nanzhuang)	866	27
2020	Nov	南庄鄉 (Nanzhuang)	866	27
2020	Nov	南庄鄉 (Nanzhuang)	866	27
2020	Nov	南庄鄉 (Nanzhuang)	866	27
2020	Nov	南庄鄉 (Nanzhuang)	866	27
2020	Aug	後龍鎮 (Houlung)	26	21
2020	Aug	後龍鎮 (Houlung)	26	21
2020	Sep	後龍鎮 (Houlung)	26	21
2020	Sep	後龍鎮 (Houlung)	26	21
2020	Sep	後龍鎮 (Houlung)	26	21
2020	Sep	後龍鎮 (Houlung)	26	21
2020	Oct	後龍鎮 (Houlung)	26	22
2020	Nov	後龍鎮 (Houlung)	26	22
2020	Oct	苑裡鎮 (Yuanli)	110	16
2020	Nov	苗栗市 (Miaoli City)	79	15
2020	Jan	泰安鄉 (Taian)	1755	20
2020	Sep	泰安鄉 (Taian)	1755	20
2020	Sep	泰安鄉 (Taian)	1755	20
2020	Sep	泰安鄉 (Taian)	1755	20
2020	Oct	泰安鄉 (Taian)	1755	20
2020	Oct	泰安鄉 (Taian)	1755	20
2020	Oct	泰安鄉 (Taian)	1755	20
2020	Oct	泰安鄉 (Taian)	1755	20
2020	Nov	泰安鄉 (Taian)	1755	20
2020	Nov	泰安鄉 (Taian)	1755	20
2020	Nov	泰安鄉 (Taian)	1755	20
2020	Mar	通宵鎮 (Tongxiao)	88	12
2020	Mar	通宵鎮 (Tongxiao)	88	12
2020	Sep	通宵鎮 (Tongxiao)	88	11
2020	Sep	通宵鎮 (Tongxiao)	88	12
2020	Sep	通宵鎮 (Tongxiao)	88	12
2020	Oct	通宵鎮 (Tongxiao)	88	12
2020	Oct	通宵鎮 (Tongxiao)	88	12
2020	Oct	通宵鎮 (Tongxiao)	88	12
2020	Oct	通宵鎮 (Tongxiao)	88	12
2020	Oct	通宵鎮 (Tongxiao)	88	12
2020	Oct	通宵鎮 (Tongxiao)	88	12
2020	Nov	通宵鎮 (Tongxiao)	88	12
2020	Nov	通宵鎮 (Tongxiao)	88	12
2020	Nov	通宵鎮 (Tongxiao)	88	12
2020	Nov	通宵鎮 (Tongxiao)	88	12
2020	Nov	通宵鎮 (Tongxiao)	88	12
2020	Apr	造橋鄉 (Zaoqiao)	54	10
2020	Sep	造橋鄉 (Zaoqiao)	54	10
2020	Oct	造橋鄉 (Zaoqiao)	54	10
2020	Oct	造橋鄉 (Zaoqiao)	54	10
2020	Mar	獅潭鄉 (Shihtan)	414	17
2020	Mar	獅潭鄉 (Shihtan)	414	18
2020	May	獅潭鄉 (Shihtan)	414	18
2020	Oct	獅潭鄉 (Shihtan)	414	18
2020	Oct	獅潭鄉 (Shihtan)	414	18
2020	Oct	獅潭鄉 (Shihtan)	414	18
2020	Oct	獅潭鄉 (Shihtan)	414	18
2020	Oct	獅潭鄉 (Shihtan)	414	18
2020	Oct	獅潭鄉 (Shihtan)	414	18
2020	Oct	獅潭鄉 (Shihtan)	414	18
2020	Oct	獅潭鄉 (Shihtan)	414	18
2020	Oct	獅潭鄉 (Shihtan)	414	18
2020	Oct	獅潭鄉 (Shihtan)	414	18
2020	Oct	獅潭鄉 (Shihtan)	414	18
2020	Nov	獅潭鄉 (Shihtan)	414	18
2020	Nov	獅潭鄉 (Shihtan)	414	18
2020	Nov	獅潭鄉 (Shihtan)	414	19
2020	Nov	獅潭鄉 (Shihtan)	414	19
2020	Nov	獅潭鄉 (Shihtan)	414	19
2020	Nov	獅潭鄉 (Shihtan)	414	19
2020	Nov	獅潭鄉 (Shihtan)	414	19
2020	Mar	銅鑼鄉 (Tonluo)	272	9
2020	Apr	銅鑼鄉 (Tonluo)	272	9
2020	May	銅鑼鄉 (Tonluo)	272	9
2020	Aug	銅鑼鄉 (Tonluo)	272	9
2020	Oct	銅鑼鄉 (Tonluo)	272	9
2020	Nov	銅鑼鄉 (Tonluo)	272	9
2020	Nov	銅鑼鄉 (Tonluo)	272	9
2020	Mar	頭份鎮 (Toufen)	49	8
2020	Sep	頭份鎮 (Toufen)	49	8
2020	Oct	頭份鎮 (Toufen)	49	8
2020	Jun	頭屋鄉 (Touwu)	123	7
2020	Oct	頭屋鄉 (Touwu)	123	7
2021	Mar	三義鄉 (Sanyi)	376	33
2021	Oct	三義鄉 (Sanyi)	376	33
2021	Apr	三灣鄉 (Sanwan)	120	36
2021	Feb	大湖鄉 (Dahu)	461	25
2021	Feb	大湖鄉 (Dahu)	461	25
2021	Mar	大湖鄉 (Dahu)	461	25
2021	May	大湖鄉 (Dahu)	461	25
2021	May	大湖鄉 (Dahu)	461	25
2021	Feb	公館鄉 (Gongguan)	247	31
2021	Mar	公館鄉 (Gongguan)	247	31
2021	Apr	公館鄉 (Gongguan)	247	31
2021	Nov	公館鄉 (Gongguan)	247	31
2021	Dec	西湖鄉 (Hsihu)	95	14
2021	Dec	南庄鄉 (Nanzhuang)	866	28
2021	Mar	苑裡鎮 (Yuanli)	110	16
2021	Oct	苗栗市 (Miaoli City)	79	15
2021	Feb	泰安鄉 (Taian)	1755	20
2021	May	泰安鄉 (Taian)	1755	20
2021	Oct	泰安鄉 (Taian)	1755	21
2021	Nov	泰安鄉 (Taian)	1755	21
2021	Apr	通宵鎮 (Tongxiao)	88	13
2021	Jun	通宵鎮 (Tongxiao)	88	13
2021	Nov	通宵鎮 (Tongxiao)	88	10
2021	Nov	通宵鎮 (Tongxiao)	88	13
2021	Nov	通宵鎮 (Tongxiao)	88	13
2021	Jan	獅潭鄉 (Shihtan)	414	19
2021	Oct	獅潭鄉 (Shihtan)	414	19
2021	Apr	銅鑼鄉 (Tonluo)	272	9
2021	Jul	銅鑼鄉 (Tonluo)	272	10
2021	Oct	銅鑼鄉 (Tonluo)	272	10
2021	Dec	頭份鎮 (Toufen)	49	8
2021	Nov	頭屋鄉 (Touwu)	123	7
2022	Oct	三灣鄉 (Sanwan)	120	36
2022	Oct	三灣鄉 (Sanwan)	120	36
2022	Oct	公館鄉 (Gongguan)	247	32
2022	May	竹南鎮 (Chu'nan)	19	16
2022	Jun	竹南鎮 (Chu'nan)	19	16
2022	Sep	西湖鄉 (Hsihu)	95	14
2022	Oct	西湖鄉 (Hsihu)	95	14
2022	Oct	西湖鄉 (Hsihu)	95	14
2022	Oct	西湖鄉 (Hsihu)	95	14
2022	Nov	西湖鄉 (Hsihu)	95	14
2022	Jan	南庄鄉 (Nanzhuang)	866	28
2022	Jul	後龍鎮 (Houlung)	26	22
2022	Oct	後龍鎮 (Houlung)	26	22
2022	Oct	苗栗市 (Miaoli City)	79	15
2022	Feb	泰安鄉 (Taian)	1755	21
2022	Mar	泰安鄉 (Taian)	1755	21
2022	May	通宵鎮 (Tongxiao)	88	13
2022	Apr	造橋鄉 (Zaoqiao)	54	10
2022	Mar	頭份鎮 (Toufen)	49	8
2022	Oct	頭份鎮 (Toufen)	49	8
2022	Oct	頭份鎮 (Toufen)	49	9
2022	Jul	頭屋鄉 (Touwu)	123	7
2022	Aug	頭屋鄉 (Touwu)	123	7
2022	Oct	頭屋鄉 (Touwu)	123	7
2023	Sep	三義鄉 (Sanyi)	376	33
2023	Mar	三灣鄉 (Sanwan)	120	36
2023	Apr	三灣鄉 (Sanwan)	120	36
2023	May	三灣鄉 (Sanwan)	120	36
2023	May	三灣鄉 (Sanwan)	120	36
2023	May	大湖鄉 (Dahu)	461	25
2023	Jan	公館鄉 (Gongguan)	247	32
2023	Nov	公館鄉 (Gongguan)	247	32
2023	Jan	竹南鎮 (Chu'nan)	19	16
2023	Jun	西湖鄉 (Hsihu)	95	14
2023	Sep	西湖鄉 (Hsihu)	95	15
2023	Nov	西湖鄉 (Hsihu)	95	15
2023	Apr	後龍鎮 (Houlung)	26	22
2023	May	後龍鎮 (Houlung)	26	22
2023	Oct	後龍鎮 (Houlung)	26	22
2023	Mar	泰安鄉 (Taian)	1755	21
2023	Jul	泰安鄉 (Taian)	1755	21
2023	Apr	通宵鎮 (Tongxiao)	88	13
2023	Aug	造橋鄉 (Zaoqiao)	54	10
2023	Jun	獅潭鄉 (Shihtan)	414	19
2023	Mar	銅鑼鄉 (Tonluo)	272	10
2023	Jan	頭份鎮 (Toufen)	49	9
2023	Mar	頭份鎮 (Toufen)	49	9
2023	Mar	頭份鎮 (Toufen)	49	9
2023	May	頭屋鄉 (Touwu)	123	8
2024	Apr	後龍鎮 (Houlung)	26	22
2024	May	後龍鎮 (Houlung)	26	22
2024	Apr	苗栗市 (Miaoli City)	79	15
2024	Apr	苗栗市 (Miaoli City)	79	15
2024	Mar	通宵鎮 (Tongxiao)	88	13
2024	Apr	通宵鎮 (Tongxiao)	88	13
2024	Jan	銅鑼鄉 (Tonluo)	272	10
2024	Apr	銅鑼鄉 (Tonluo)	272	10
2024	Apr	頭屋鄉 (Touwu)	123	8

## Sheet: ratio of rainy season
Year	Month									Year	ratio of rainy season
2014	Feb		Year	Rainy season	Dry season	Total FFBs	ratio of rainy season	ratio of dry season		2014	0.143
2014	Nov		2014	2	12	14	0.143	0.86		2015	0.111
2014	Dec		2015	2	16	18	0.111	0.89		2016	0.226
2014	Mar		2016	7	24	31	0.226	0.77		2017	0.186
2014	Nov		2017	8	35	43	0.186	0.81		2018	0.154
2014	Nov		2018	6	33	39	0.154	0.85		2019	0.096
2014	Nov		2019	5	47	52	0.096	0.9		2020	0.207
2014	Nov		2020	30	115	145	0.207	0.79		2021	0.156
2014	Nov		2021	5	27	32	0.156	0.84		2022	0.292
2014	Sep		2022	7	17	24	0.292	0.71		2023	0.44
2014	Nov		2023	11	14	25	0.44	0.56
2014	Nov
2014	Apr
2014	Aug
2015	Jan
2015	Feb
2015	Nov
2015	Dec
2015	Oct
2015	Nov
2015	Dec
2015	Nov
2015	Dec
2015	Apr
2015	Dec
2015	Mar
2015	Nov
2015	Nov
2015	May
2015	Jun
2015	Dec
2015	Dec
2016	Dec
2016	Dec
2016	Dec
2016	May
2016	Nov
2016	Oct
2016	Nov
2016	Jul
2016	Oct
2016	Nov
2016	Dec
2016	Jun
2016	May
2016	Feb
2016	Feb
2016	Apr
2016	May
2016	May
2016	Oct
2016	Nov
2016	Nov
2016	Nov
2016	Nov
2016	Nov
2016	Nov
2016	Nov
2016	Jan
2016	Nov
2016	Sep
2016	Nov
2016	Feb
2017	Jan
2017	Feb
2017	Mar
2017	Oct
2017	Dec
2017	Sep
2017	Sep
2017	Apr
2017	Apr
2017	Sep
2017	Oct
2017	Oct
2017	Oct
2017	Nov
2017	Nov
2017	Nov
2017	Jun
2017	Oct
2017	Oct
2017	Nov
2017	Nov
2017	Dec
2017	Dec
2017	Dec
2017	Nov
2017	Oct
2017	Oct
2017	Oct
2017	Nov
2017	Nov
2017	Nov
2017	Oct
2017	Nov
2017	Nov
2017	Nov
2017	Oct
2017	Dec
2017	Aug
2017	Aug
2017	Sep
2017	Nov
2017	Nov
2017	Sep
2018	Dec
2018	Jan
2018	Jan
2018	Apr
2018	Apr
2018	Oct
2018	Oct
2018	Nov
2018	Jan
2018	Jun
2018	Nov
2018	Dec
2018	Dec
2018	Nov
2018	Jun
2018	Oct
2018	Feb
2018	Jul
2018	Mar
2018	Mar
2018	Feb
2018	Nov
2018	Jul
2018	Mar
2018	Apr
2018	Apr
2018	Feb
2018	May
2018	Jul
2018	Oct
2018	Oct
2018	Oct
2018	Oct
2018	Dec
2018	Apr
2018	Nov
2018	Oct
2018	Oct
2018	Nov
2019	Apr
2019	Oct
2019	Nov
2019	Mar
2019	Apr
2019	Apr
2019	Aug
2019	Oct
2019	Oct
2019	Nov
2019	Nov
2019	Nov
2019	Dec
2019	Apr
2019	Aug
2019	Sep
2019	Oct
2019	Oct
2019	Nov
2019	Nov
2019	Oct
2019	Nov
2019	Nov
2019	Sep
2019	Nov
2019	Nov
2019	Oct
2019	Nov
2019	Nov
2019	Apr
2019	Dec
2019	Oct
2019	Dec
2019	Jan
2019	Apr
2019	Oct
2019	Oct
2019	Oct
2019	Oct
2019	Oct
2019	Oct
2019	Mar
2019	Apr
2019	May
2019	Oct
2019	Nov
2019	Apr
2019	Apr
2019	Oct
2019	Nov
2019	Nov
2019	Nov
2020	Apr
2020	Sep
2020	Oct
2020	Nov
2020	Nov
2020	Jan
2020	Feb
2020	May
2020	May
2020	Sep
2020	Oct
2020	Oct
2020	Oct
2020	Oct
2020	Oct
2020	Oct
2020	Nov
2020	Mar
2020	Mar
2020	Mar
2020	Sep
2020	Oct
2020	Oct
2020	Oct
2020	Oct
2020	Oct
2020	Oct
2020	Oct
2020	Nov
2020	Nov
2020	Nov
2020	Dec
2020	May
2020	Sep
2020	Oct
2020	Oct
2020	Nov
2020	Nov
2020	Nov
2020	Nov
2020	Mar
2020	Apr
2020	May
2020	Sep
2020	Oct
2020	Oct
2020	Oct
2020	Nov
2020	Mar
2020	Apr
2020	Apr
2020	Apr
2020	May
2020	Oct
2020	Oct
2020	Nov
2020	Sep
2020	Sep
2020	Oct
2020	Oct
2020	Oct
2020	Oct
2020	Nov
2020	Nov
2020	Nov
2020	Nov
2020	Nov
2020	Nov
2020	Nov
2020	Nov
2020	Nov
2020	Aug
2020	Aug
2020	Sep
2020	Sep
2020	Sep
2020	Sep
2020	Oct
2020	Nov
2020	Oct
2020	Nov
2020	Jan
2020	Sep
2020	Sep
2020	Sep
2020	Oct
2020	Oct
2020	Oct
2020	Oct
2020	Nov
2020	Nov
2020	Nov
2020	Mar
2020	Mar
2020	Sep
2020	Sep
2020	Sep
2020	Oct
2020	Oct
2020	Oct
2020	Oct
2020	Oct
2020	Oct
2020	Nov
2020	Nov
2020	Nov
2020	Nov
2020	Nov
2020	Apr
2020	Sep
2020	Oct
2020	Oct
2020	Mar
2020	Mar
2020	May
2020	Oct
2020	Oct
2020	Oct
2020	Oct
2020	Oct
2020	Oct
2020	Oct
2020	Oct
2020	Oct
2020	Oct
2020	Oct
2020	Nov
2020	Nov
2020	Nov
2020	Nov
2020	Nov
2020	Nov
2020	Nov
2020	Mar
2020	Apr
2020	May
2020	Aug
2020	Oct
2020	Nov
2020	Nov
2020	Mar
2020	Sep
2020	Oct
2020	Jun
2020	Oct
2021	Mar
2021	Oct
2021	Apr
2021	Feb
2021	Feb
2021	Mar
2021	May
2021	May
2021	Feb
2021	Mar
2021	Apr
2021	Nov
2021	Dec
2021	Dec
2021	Mar
2021	Oct
2021	Feb
2021	May
2021	Oct
2021	Nov
2021	Apr
2021	Jun
2021	Nov
2021	Nov
2021	Nov
2021	Jan
2021	Oct
2021	Apr
2021	Jul
2021	Oct
2021	Dec
2021	Nov
2022	Oct
2022	Oct
2022	Oct
2022	May
2022	Jun
2022	Sep
2022	Oct
2022	Oct
2022	Oct
2022	Nov
2022	Jan
2022	Jul
2022	Oct
2022	Oct
2022	Feb
2022	Mar
2022	May
2022	Apr
2022	Mar
2022	Oct
2022	Oct
2022	Jul
2022	Aug
2022	Oct
2023	Sep
2023	Mar
2023	Apr
2023	May
2023	May
2023	May
2023	Jan
2023	Nov
2023	Jan
2023	Jun
2023	Sep
2023	Nov
2023	Apr
2023	May
2023	Oct
2023	Mar
2023	Jul
2023	Apr
2023	Aug
2023	Jun
2023	Mar
2023	Jan
2023	Mar
2023	Mar
2023	May
